# Supplementary material for: PRMT1 Confers Resistance to Olaparib via Modulating MYC Signaling in Triple-Negative Breast Cancer
Source: J Pers Med. 2021 Oct 8;11(10):1009. doi: 10.3390/jpm11101009 (PMC8539542; doi:10.3390/jpm11101009)
Supplement: Supplementary file 1 [file jpm-11-01009-s001.zip]

Archive with 1 entries (1 files):
- jpm-1379853-supplementary.pdf
